# Supplementary material for: Occurrence and Characteristics of Microplastics in Wild and Farmed Shrimps Collected from Cau Hai Lagoon, Central Vietnam
Source: Molecules. 2023 Jun 8;28(12):4634. doi: 10.3390/molecules28124634 (PMC10305481; doi:10.3390/molecules28124634)
Supplement: Supplementary file 1 [file molecules-28-04634-s001.zip]

Archive with 1 entries (1 files):
- molecules-2446295-supplementary.pdf
